# Supplementary material for: Time-restricted feeding promotes glucagon-like peptide-1 secretion and regulates appetite via tryptophan metabolism of gut Lactobacillus in pigs
Source: Gut Microbes. 2025 Feb 14;17(1):2467185. doi: 10.1080/19490976.2025.2467185 (PMC11834429; doi:10.1080/19490976.2025.2467185)
Supplement: Supplemental Material [file KGMI_A_2467185_SM3370.zip]

Archive with 3 entries (2 files):
- Supplement/
- Supplement/Supplement figures.docx
- Supplement/Supplementary Tables.xlsx
