# Supplementary material for: Time-restricted feeding promotes glucagon-like peptide-1 secretion and regulates appetite via tryptophan metabolism of gut Lactobacillus in pigs
Source: Gut Microbes. 2025 Feb 14;17(1):2467185. doi: 10.1080/19490976.2025.2467185 (PMC11834429; doi:10.1080/19490976.2025.2467185)
Supplement: Supplemental Material [file KGMI_A_2467185_SM3370.zip › Supplement/Supplementary Tables.xlsx]

## Sheet: Table 1
Supplementary Table 1 Nutrient composition and nutrient levels
Ingredient	Percentage (%)	Nutrient levels (%, as fed basis)
Corn	70	Analyzed values3
Soybean meal	18	Crude protein	15.75
Wheat bran	6.5	Crude fiber	2.24
Soybean oil	1.9	Calcium	0.68
Lysine	0.69	Phosphorus	0.35
Methionine	0.24	Calculated values4
Threonine	0.3	Digestive energy (MJ/kg)	14.6
Tryptophan	0.07	Lysine	1.23
Calcium hydrogen phosphate	0.45	Methionine+Cystine	0.7
Stone powder	0.5	Threonine	0.79
Sodium chloride	0.3	Tryptophan	0.22
Multivitamins1	0.03
Minerals2	0.2
Choline chloride (50%)	0.12
Zeolite powder	0.6
Antioxidant	0.05
Antifungal agent	0.05
Total	100
1 Supplied per kg diet: Vitamin A: 11,000 IU; Vitamin E: 16 IU; Vitamin B1: 0.6 mg; Vitamin B2: 0.6 mg; Vitamin D3: 1000 IU; Vitamin B5: 6 mg; Vitamin B3: 10 mg; Vitamin K: 1 mg; Vitamin B12: 0.03 mg; Vitamin B9: 0.8 mg; Vitamin B6: 1.5 mg.
2 Supplied per kg diet: iron: 165 mg; zinc: 165 mg; copper: 16.5 mg; manganese: 30 mg; iodine: 0.25 mg; selenium: 0.25 mg.
3 The nutrient levels were determined through actual measurement.
4 The concentrations of digestive energy and amino acids were calculated according to the composition of feed ingredients used in swine in NRC 2012.

## Sheet: Table 2
	Supplementary Table 2 Real-time PCR primer sequences
Species	Items	Gene	Forward	Reverse
Pig	Target	Drd1	CTCCAGGAGCATTGAGAGAGAC	CGCAGCTGAAAATACATGCCT
		HTR1B	TCGGACATCACCTGTTGCA	AGCGGTCCAAAGCGATGA
		NPY	CGTACCCCTCCAAGCCCGACAAC	AACATTTTCCGTGCCTTCTCT
		AGRP	AGCCCCCACTGAAGAGGAC	TTGAAGAAACGGCAGTAGCAT
		POMC	TCCGAGAAGAGCCAGACG	GGCTTTGGGGTCGGCTTC
		CART	AGCCGCGAGCCCTGGACATCTACT	AGGGACTTGGCCATACTTCTTCTC
		Lgr5	GCCTTTGTAGGCAACCCTTC	AGGCACCATTCAAAGTCAGTG
		Dclk1	TAAGGCGCAGAGATACAGCA	GGTTCGGTAGAAGCTGCAAT
		Muc2	CTCAGCCGGGATCCAATCTC	GAAAGCCCCGGTGTAACCAT
		ChgA	TCTCCATCCTGCGACATCA	GTTCATCCTCATAACTGCTCTGT
		Gcg	CATTGCTTGGCTGGTGAAAGG	GTCTGCGGCGGAGTTCTTC
		CCK	GCCGAGTATCTATGATTAAGAAT	TCTTCTAGGAGGTATATTCATACT
		Tph1	CCGTCCTGTGGCTGGTTACTTATC	GTCCGAACCGTGTCTCACATACTG
		SCT	CAGCCCTTCCCTTCCAGAC	TGAGATTCAGACCGTAGCG
		SST	CCAACCAGACAGAGAACGAT	CAGCTCCAGCCTCATTTCA
		Notch1	ACAGCAACCCCTGTATCCAC	CAGTTGGGGCCGCTGAAG
		Hes1	ACAGAAAGTCATCAAAGCCCATCA	CAGAATGTCCGCCTTCTCCAG
		Math1	CACGGGCTGAACCACGCCTT	GGTACCCGCGCTTGCTTCGT
		Ngn3	AACTTGCAGACGAAAAAGCC	GCGCCATCCTCGTTTTAG
		PAX6	GGGTTGCATAGGCAGGTTATT	TCCCCATCAGCAGTAGTTTCA
		Neurod11	ACAACTACAGGAGACCTAAACA	GAGAACTGAGACACTCGTCTG
		Isl1	GGATTTGGAATGGCATGCGG	TCGTTCTTGCTGAAGCCGAT
	Reference	β-actin	CCACGAAACTACCTTCAACTC	TGATCTCCTTCTGCATCCTGT
